# Supplementary material for: Single Cell and Bulk RNA-Seq Profiling of Non-Metastatic Versus Bone-Metastatic Prostate Cancer Identifies the CXCL10-CXCR3 Axis as a Key Determinant of Tumor Microenvironment and Treatment Resistance
Source: Biomedicines. 2026 Apr 21;14(4):943. doi: 10.3390/biomedicines14040943 (PMC13113686; doi:10.3390/biomedicines14040943)
Supplement: Supplementary file 1 [file biomedicines-14-00943-s001.zip › Supplementary Table S1.xlsx]

## Sheet: sheet1
Sample ID	Date of Radical Surgery	Hospital ID (Case Number)	Age at Radical Surgery	Preoperative PSA	Biopsy Date	Biopsy Gleason Pattern 1 G1	Biopsy Gleason Pattern 2 G2	Biopsy Gleason Score	Pathological T Stage (pT)	Pathological N Stage (pN)	Metastasis Stage	Preoperative Bone Metastasis (Yes=1 / No=0)	Radical Prostatectomy Gleason Pattern 1 (G1)	Radical Prostatectomy Gleason Pattern 2 (G2)	Radical Prostatectomy Gleason Score	Date of Last PSA Test	Last PSA Level
001	2023-01-16 08:16	1003131579	75	17.13	2022-12-06	3	4	7	T2c	N0	M0	0	3	4	7	2023-10-05	<0.006
002	2023-01-16 08:16	1003132491	66	20.899	2022-12-01	4	3	7	T2c	N0	M0	0	4	3	7	2024-04-18	0.018
003	2023-01-16 08:16	1003132366	58	1.83	2022-10-21	4	5	9	T2b	N0	M0	0	4	5	9	2023-03-08	<0.01
004	2023-02-13 08:45	1003140609	67	9.45	2023-01-12	3	3	6	T2b	N0	M0	0	3	4	7	2025-10-15	0.01
005	2023-02-13 08:45	1003140729	68	7.23	2022-12-09	3	3	6	T2c	N0	M0	0	3	4	7	2023-08-07	<0.006
006	2023-02-13 08:45	1003140742	65	5.911	2022-12-27	3	3	6	T3a	N0	M0	0	3	5	8	2023-03-21	0.007
007	2023-02-13 08:45	1003140619	72	16.38	2023-01-04	4	4	8	T3a	N0	M0	0	4	3	7	2024-03-14	<0.006
008	2023-02-16 08:31	1003142099	67	9	2023-01-10	3	4	7	T3a	N0	M0	0	4	3	7	2025-06-27	0.023
009	2023-02-16 08:31	1003140797	79	13.7	2022-11-30	3	3	6	T3a	N0	M0	0	3	4	7	2023-04-14	<0.006
010	2023-02-16 08:31	1003142106	69	21.8	2022-12-22	3	3	6	T3a	N0	M0	0	4	3	7	2025-07-14	0.123
011	2023-02-20 08:31	1003144017	76	17.85	2023-01-09	3	4	7	T2c	N0	M0	0	4	3	7	2023-07-06	<0.006
012	2023-02-20 08:31	1003143777	82	5.12	2022-12-01	3	4	7	T2c	N0	M0	0	3	4	7	2025-03-08	<0.006
013	2023-02-27 08:27	1003146857	79	24.07	2023-01-19	4	3	7	T2c	N0	M0	0	4	3	7	2025-07-30	<0.01
014	2023-02-27 08:27	1003146627	66	11.85	2023-01-20	3	3	6	T2c	N0	M0	0	3	4	7	2023-07-07	<0.008
015	2023-02-27 08:27	1003146887	67	7	2023-01-16	3	4	7	T2c	N0	M0	0	3	4	7	2023-04-06	<0.006
016	2023-02-27 08:27	1003146638	62	5.65	2023-01-01	3	3	6	T2c	N0	M0	0	4	3	7	2025-10-04	0.074
017	2023-03-06 08:32	1003149789	64	28.7	2023-02-02	3	4	7	T2c	N0	M0	0	4	3	7	2023-04-24	0.04
018	2023-03-06 08:32	1003150055	75	25.03	2022-12-28	3	4	7	T3a	N0	M0	0	4	5	9	/	/
019	2023-03-06 08:32	1003149763	72	110	2022-11-01	4	3	7	T3a	N1	M0	0	4	3	7	2025-07-24	0.012
020	2023-03-06 08:32	1003149933	67	5.81	2023-01-30	3	3	6	T2c	N0	M0	0	3	4	7	2025-10-09	<0.006
021	2023-03-09 08:18	1003151373	77	3.61	2022-10-16	3	3	6	T2b	N0	M0	0	3	4	7	/	/
022	2023-03-14 08:41	1003152966	72	13.9	2023-02-14	4	4	8	T2c	N0	M0	0	4	3	7	2025-08-19	0.061
023	2023-03-14 08:42	1003152861	79	12.6	2023-01-01	3	4	7	T2c	N0	Invasion but not penetration of the capsule; suspected femoral metastasis	？	3	4	7	/	/
024	2023-03-23 08:21	1003156687	69	6.25	2023-02-10	4	3	7	T2c	N0	M0	0	4	3	7	2023-04-27	<0.006
025	2023-03-23 08:22	1003157853	75	19.83	2023-03-02	3	4	7	T3a	N0	M0	0	3	4	7	2023-05-08	0.013
026	2023-03-23 08:22	1003157889	74	12.74	2023-02-13	3	3	6	T3a	N0	M0	0	3	4	7	2023-07-12	<0.006
027	2023-03-23 08:22	1003157935	77	8.43	2023-02-20	4	3	7	T3a	N0	M0	0	3	4	7	2023-11-30	<0.006
028	2023-03-27 08:38	1003159431	79	87	2022-11-04	4	3	7	T2c	N1	M0	0	4	5	9	2023-12-18	0.042
029	2023-03-27 08:38	1003159379	80	183	2022-10-21	4	3	7	T2c	N0	M0	0	4	4	8	2025-09-27	<0.006
030	2023-03-27 08:38	1003159459	68	32.74	2022-09-16	4	4	8	T3b	N1	M0	0	4	5	9	2025-05-20	0.028
031	2023-02-06 11:48	1003138253	70	10.56	2023-01-04	4	3	7	T2c	N0	M0	0	4	4	8	2025-06-05
032	2023-02-06 15:11	1003137880	71	9.6	2023-01-08	3	3	6	T2c	N0	M0	0	3	4	7	2023-10-09	0.03
033	2023-02-06 15:32	1003138251	71	16.256	2022-11-11	4	3	7	T2c	N0	M0	0	3	4	7	2025-06-20	0.01
034	2023-03-06 13:23	1003149892	60	60.5	2023-01-20	Puncture at outside hospital, details unspecified	/	/	T2c	N1	M0	0	4	3	7	2025-01-21	0.018
035	2023-03-06 15:07	1003148815	70	7.45	2022-12-08（electroresection）	4	3	7	T2c	N0	M0	0	4	3	7	2023-04-11	0.007
036	2023-03-08 10:27	1003151350	57	6.16	2023-02-06	4	4	8	T2b	N0	M0	0	3	4	7	2023-04-18	0.007
037	2023-03-13 14:59	1003152800	61	6.8	2023-02-16	3	3	6	T2c	N0	M0	0	3	4	7	2024-03-18	＜0.01
038	2023-03-16	1003152892	59	5.25	2023-01-05	3	4	7	T2c	N0	M0	0	3	4	7	/	/
039	2023-01-05 15:40	2000497478	48	84.1	Puncture at outside hospital, time unknown	4	3	7	T2c	N1	M1	1	4	4	8	/	/
040	2023-01-09 08:40	2000497513	56	15.35	2022-11-10	3	3	6	T3b	N0	M0	0	3	4	7	2023-05-22	<0.006
041	2023-01-09 08:40	2000497362	65	5.6	2022-11-24	3	3	6	T2b	N0	M0	0	3	4	7	2023-05-11	0.017
042	2023-01-09 15:42	2000497480	69	9.28	2022-12-16	3	3	6	T2c	N0	M1	1	3	4	7	2024-10-28	<0.006
043	2023-01-09 15:42	2000497526	74	12.041	2022-12-06	3	3	6	T2c	N0	Mild focal uptake in the right femoral head on ECT	？	3	5	8	2025-01-08	0.235
044	2023-01-09 15:47	2000497709	72	34.24	2022-11-28	4	4	8	T3b	N0	M0	0	4	3	7	2025-04-22	＜0.006
045	2023-01-09 15:48	2000497519	71	7.91	2022-12-13	4	4	8	T3a	N0	M0	0	4	3	7	2023-05-31	0.007
046	2023-01-09 15:48	1003119863	77	14.6	2022-12-05	4	4	8	T2c	N0	M0	0	4	3	7	2024-12-26	＜0.006
047	2023-01-09 15:48	2000497695	65	27.2	2022-12-09	3	3	6	T2c	N0	M0	0	3	4	7	2025-10-23	＜0.006
048	2023-02-08 16:10	2000499751	52	22.788	2023-01-03	4	3	7	T2b	N0	M0	0	4	3	7	2024-05-14	0.091
049	2023-02-08 16:10	2000499742	76	12.7	2023-01-04	3	3	6	T2c	N0	M0	0	3	4	7	2025-10-11	＜0.006
050	2023-02-20 16:29	2000500763	68	13.7	2022-12-07	3	4	7	T2b	N0	M0	0	3	4	7	2024-11-06	＜0.006
051	2022-07-27 16:47	1003058148	64	154	2021-10-12	4	4	8	T3b	N0	M1	1	/	/	/	2024-11-21	0.708
052	2022-09-13 08:54	1003077262	72	45.4	2022-05-27	4	3	7	T3b	N1	M1	1	4	4	8	2025-06-20	0.06
053	2022-09-19 08:58	1003082662	54	155	2022-01-27	4	5	9	T3b	N1	M1	1	4	4	8	/	/
054	2022-11-02 13:47	1003104973	65	16.48	Puncture at outside hospital, time unknown	4	4	8	T2c	N1	M1	1	/	/	/	/	/
055	2022-09-22 08:24	1003084486	59	4.5	2022-03-03	4	3	7	T2c	N0	M1	1	/	/	/	2023-05-15	0.001
056	2022-08-08 08:57										M1
057	2022-08-29 17:36	1003073616	58	4.99	2022-08-08	4	3	7	T2c	N0	M1	1	3	4	7	2024-06-15	0.18
058	2022-08-31 11:27	1003074694	66	6.9	2022-07-26	3	3	6	T2c	N0	M1	1	3	4	7	2022-10-18	0.11
059	2022-11-08 08:36	1003105875	51	72	2022-05-31	5	5	10	T3a	N1	M1	1	5	4	9	2024-10-23	218
060	2022-12-05 08:41	1003119397	59	8.96	2022-08-16	4	4	8	T2c	N1	M1	1	4	4	8	2024-12-21	＜0.006
061	2022-12-08 08:30	1003120689	76	10.44	2022-11-02	3	4	7	T3b	N0	M1	1	3	4	7	/	/
062	2023-05-08 08:36	1003177111	67	21	2023-04-03	3	4	7	T3a	N0	M1	1	4	3	7	2025-02-25	＜0.006
063	2023-05-17 15:52:00	1003180835	72	25.27	2022-12-23	4	3	7	T3a	N1	M1	1	4	3	7	2025-10-13	0.097
064	2023-05-23	1003183498	80	9.1	2023-04-28	3	3	6	T2c	N0	M1	1	3	4	7	2024-05-31	0
065	2023-07-13 08:37	1003207016	63	34	2023-06-05	3	3	6	T3a	N0	M1	？	3	4	7	2023-12-04	＜0.006
066	2023-07-24 13:11	1003212051	63	7.09	2023-07-14	3	3	6	T2c	N0	M1	1	3	3	6	2023-09-04	＜0.006
067	2023-07-26 17:18	1003213434	75	11.4	2023-06-06	4	4	8	T3a	N0	M1	1	4	4	8	2024-11	＜0.006
068	2023-08-23 10:07	1003226390	69	10.3	2023-07-18	4	3	7	T2c	N0	M1	1	3	4	7	2024-05-10	＜0.006
069	2023-08-28 13:58	1003228380	76	30.51	2023-08-02	3	4	7	T3a	N0	M1	？	4	3	7	/	/
070	2023-10-20 13:31	1003251703	68	5.4	2023-08-24	3	3	6	T2c	N0	M1	1	3	3	6	/	/
071	2023-11-22	1003268431	62	5.96	2023-10-18	3	3	6	T2c	N0	M1	？	4	3	7	2024-05-27	0.273
072	2023-11-21 08:41	1003266410	66	23.67	2023-10-18	4	4	8	T3a	N0	M1	？	4	3	7	/	/
073	2023-12-27 12:21	1003284740	80	8.9	2023-11-29	3	4	7	T3a	N0	M1	？	3	4	7	2024-04-26	0.03
074	2023-12-26 08:43	1003283076	67	15.41	2023-11-24	4	4	8	T2b	N0	M1	？	4	3	7	/	/
075	2024-11-27 09:15	2000566467	57	15.9	2024-10-15	4	4	8	T3b	N0	M1	1	4	3	7	2025-09-24	＜0.006
076	2024-12-09 08:30	2000567691	73	12.792	2024-11-08	4	4	8	T2c	N0	M1	1	4	3	7	/	/
077	2023-06-09 16:10	2000511960	74	4.28	2021-09-24	3	3	6	T2b	N0	M1	0	4	3	7	2023-07-29	＜0.006
078	2024-09-27 09:56	1003416483	77	10.024	2024-09-09	4	3	7	T2c	N0	M1	1	3	4	7	2025-04	0.006
